# Supplementary material for: A Systematic Review of Aircraft Disinsection Efficacy
Source: Insects. 2025 Sep 1;16(9):911. doi: 10.3390/insects16090911 (PMC12470303; doi:10.3390/insects16090911)
Supplement: Supplementary file 1 [file insects-16-00911-s001.zip]

Archive with 1 entries (1 files):
- insects-3810555-supplementary.pdf
